# Supplementary material for: Increasing quality, throughput and speed of sample preparation for strand-specific messenger RNA sequencing
Source: BMC Genomics. 2017 Jul 5;18:515. doi: 10.1186/s12864-017-3900-6 (PMC5499059; doi:10.1186/s12864-017-3900-6)
Supplement: Supplementary file 5 — Alignment-based metrics for reverse transcriptase comparisons. Table S2. Alignment-based metrics for the size selection experiment. Table S3. Alignment-based metrics for the comparison of library construction kits. Table S4. Alignment-based metrics for the intermediate ssRNA-seq pipeline. The protocol evaluated includes all changes (1st strand cDNA synthesis, optimal bead purifications, new library construction chemistry with modified ligation condition, bead-based size selection, and UNG treatment) with the exception of the mRNA isolation improvements. Table S5. Alignment-based metrics for the final ssRNA-seq pipeline using UHR. Table S6. Alignment-based metrics for the final ssRNA-seq pipeline using tumor samples. (XLS 62 kb) [file 12864_2017_3900_MOESM5_ESM.xls]

## Sheet: S1
protocol	SSII	SSII	SSII	Maxima	Maxima	Maxima	SSII	SSII	Maxima	Maxima	Maxima	SSII	SSII	SSII	Maxima	Maxima	Maxima	SSII	SSII	SSII	Maxima	Maxima	Maxima	protocol
Total RNA input (ng)	25	25	25	25	25	25	100	100	100	100	100	500	500	500	500	500	500	1000	1000	1000	1000	1000	1000	Total RNA input (ng)
#Reads	9998286	9996742	9999310	9992934	9991652	9993082	9996688	9991116	9991796	9994546	9995028	9993426	9989456	9994482	9992990	9993800	9997612	9993740	9993012	9991448	9995374	9992992	9994808	#Reads
%ChastityFailed	10.895	10.146	10.401	10.709	10.285	9.52	10.177	10.972	10.741	9.989	10.34	9.97	10.02	10.75	10.294	9.511	9.67	9.438	10.28	9.631	8.881	9.951	9.858	%ChastityFailed
%duplicates	37.4	43.181	45.109	29.148	25.916	28.037	30.613	33.126	18.287	17.996	19.27	8.859	8.852	8.342	4.984	3.991	4.576	8.613	6.581	5.981	3.654	3.585	3.636	%duplicates
%aligned	48.481	68.092	77.635	87.118	86.355	87.05	87.561	86.945	91.186	90.793	91.493	94.26	94.382	94.517	94.918	95.274	94.855	94.331	94.968	95.112	95.525	95.338	95.404	%aligned
%paired	94.875	94.872	94.836	94.039	94.235	94.121	94.52	94.406	93.955	93.989	93.927	94.026	93.87	94.013	93.886	93.991	93.703	93.817	93.904	94.077	93.991	93.806	93.953	%paired
%uniqueAligned	80.259	80.045	80.044	79.448	78.675	78.77	81.871	81.013	80.238	79.92	80.035	89.949	90.034	90.099	91.506	91.533	91.366	89.815	90.382	90.376	91.288	91.514	91.328	%uniqueAligned
5'/3'	1.308	1.258	1.283	1.056	1.102	1.026	0.954	0.902	0.768	0.807	0.79	1.157	1.107	1.132	1.177	1.313	1.229	1.221	1.168	1.153	1.252	1.225	1.232	5'/3'
%Mitochondrial	19.637	19.885	19.889	12.936	12.542	12.133	22.087	23.478	16.171	16.449	15.943	15.639	16.212	15.124	11.426	9.578	10.612	13.003	12.888	12.243	8.54	8.466	8.835	%Mitochondrial
%Exonic	78.019	78.284	78.113	75.437	75.722	74.818	83.223	83.337	80.086	80.348	80.217	82.864	83.066	82.802	79.126	79.648	78.563	81.103	81.602	81.379	80.135	80.146	79.857	%Exonic
%Intronic	11.89	11.92	12.013	16.257	16.196	16.669	8.432	8.215	12.238	12.101	12.152	11.121	11.037	11.279	14.662	14.607	15.206	12.397	12.504	12.747	14.173	14.283	14.421	%Intronic
%Intergenic	10.09	9.796	9.875	8.306	8.082	8.513	8.345	8.448	7.677	7.551	7.631	6.014	5.897	5.919	6.211	5.745	6.231	6.5	5.894	5.874	5.693	5.571	5.723	%Intergenic
Exon/Intron	6.562	6.567	6.503	4.64	4.675	4.488	9.87	10.145	6.544	6.64	6.601	7.451	7.526	7.341	5.397	5.453	5.167	6.542	6.526	6.384	5.654	5.611	5.538	Exon/Intron
Number_of_genes_with_>0_reads	17237	17810	17995	19496	19626	19611	19155	18804	20024	20068	20027	20954	20961	20945	21202	21323	21333	21174	21226	21112	21416	21377	21346	Number_of_genes_with_>0_reads
Number_of_genes_with_>=2_reads	16293	16903	17058	18082	18249	18167	17904	17657	18403	18522	18393	19132	19121	19154	19284	19399	19283	19292	19326	19288	19501	19447	19452	Number_of_genes_with_>=2_reads
Number_of_genes_with_>=10_reads	12581	13475	13792	14318	14349	14344	14123	13970	14345	14368	14375	14958	14934	14915	15020	15101	15019	15009	15085	15117	15202	15175	15143	Number_of_genes_with_>=10_reads
Number_of_genes_with_>=1X	7232	8843	9486	10680	10674	10730	10281	9958	10902	10960	10978	11936	11890	11983	12201	12405	12253	12119	12167	12236	12493	12452	12424	Number_of_genes_with_>=1X
Number_of_genes_with_>=10X	829	1215	1355	1638	1647	1643	1703	1614	1812	1826	1805	2392	2378	2369	2373	2509	2348	2428	2453	2516	2598	2578	2550	Number_of_genes_with_>=10X
Number_of_genes_with_>=100X	79	111	116	113	108	111	151	143	123	128	126	157	156	156	118	116	112	152	150	148	129	125	124	Number_of_genes_with_>=100X
FractionCorrectBases	0.9978	0.99665	0.996801	0.996458	0.996589	0.996538	0.996771	0.996831	0.996522	0.996576	0.996409	0.997221	0.997252	0.997233	0.997007	0.997043	0.996861	0.997195	0.997392	0.997509	0.997329	0.997289	0.997275	FractionCorrectBases
Library ID	T00068	T00069	T00070	T00071	T00072	T00073	T00075	T00076	T00077	T00078	T00079	T00080	T00081	T00082	T00083	T00084	T00085	T00089	T00090	T00091	T00092	T00093	T00094

## Sheet: S2
Size election condition	Gel	Gel	Gel	Beads	Beads	Beads
#Reads	9992242	9991686	9991826	9993386	9997150	9995694
%ChastityFailed	13.585	14.307	14.572	14.328	14.859	14.533
%duplicates	4.87	4.913	4.703	3.7	3.825	3.727
%aligned	93.846	93.661	94.013	92.767	92.69	92.804
%paired	92.996	93.225	93.169	89.984	90.251	90.152
%uniqueAligned	90.379	90.35	90.497	90.289	90.235	90.244
5p_3p	0.928	0.901	0.933	0.903	0.931	0.91
%Mitochondrial	7.776	7.967	7.662	7.211	7.3	7.295
%Ribosomal	0.014	0.014	0.014	0.013	0.013	0.013
%Exonic	82.993	82.873	82.835	82.68	82.695	82.731
%Intronic	13.236	13.331	13.378	13.54	13.507	13.468
%Intergenic	3.771	3.795	3.786	3.78	3.798	3.801
Exon_Intron_Ratio	6.27	6.216	6.192	6.106	6.122	6.143
Number_of_genes_with_>0_reads	22626	22574	22535	22681	22655	22736
Number_of_genes_with_>=2_reads	20389	20383	20377	20253	20257	20368
Number_of_genes_with_>=10_reads	15787	15775	15777	15734	15661	15728
Number_of_genes_with_>=1X	13670	13621	13646	13532	13522	13525
Number_of_genes_with_>=10X	3120	3065	3097	2976	2953	2955
Number_of_genes_with_>=100X	123	123	122	112	112	111
Base_error_estimate	0.00388	0.00384	0.00392	0.00433	0.00428	0.00434
Fraction_of_jxn_w_0_leakage	0.9954	0.99548	0.99491	0.99602	0.99565	0.99587
Number_of_correct_SNVs	18578	18929	18463	17766	17720	17899
SNV_concordance	0.750111	0.73198	0.751384	0.75975	0.752601	0.758625
% Adapter	0.1	0.1	0.1	0.6	0.5	0.7
Library ID	T00353	T00354	T00355	T00365	T00366	T00367

## Sheet: S3
gDNA input amount	250ng	500ng	500ng	500ng	1000ng	1000ng	1000ng	250ng	500ng	500ng	500ng	1000ng	1000ng	1000ng
Library construction chemistry	NEB A	NEB A	NEB A	NEB A	NEB A	NEB A	NEB A	NEB B	NEB B	NEB B	NEB B	NEB B	NEB B	NEB B
Reference:	hg19	hg19	hg19	hg19	hg19	hg19	hg19	hg19	hg19	hg19	hg19	hg19	hg19	hg19
#Reads:	10003304	10000062	*7718986*	10003202	10000976	10000676	10001086	10001868	10000236	10001026	10000856	10000412	10000794	*9700132*
%ChastityFailed:	8.725	8.873	8.801	8.297	8.714	9.307	8.227	8.94	8.631	8.867	8.789	8.627	8.239	8.793
%duplicates:	0.191	0.309	0.233	0.189	0.203	0.223	0.204	0.218	0.226	0.211	0.212	0.206	0.222	0.282
%aligned:	96.53	96.477	96.415	96.446	96.294	96.29	96.337	96.628	96.548	96.562	96.535	96.491	96.538	96.478
%paired:	99.069	98.896	98.592	98.865	98.283	98.274	98.227	99.198	99.112	99.098	99.075	98.984	99.015	98.949
%uniqueAligned:	97.437	97.394	97.405	97.406	97.36	97.355	97.346	97.45	97.421	97.43	97.421	97.405	97.399	97.404
insert_size:	358	358	358	359	360	361	361	359	357	357	356	358	360	360
coverage_estimate:	0.383837	0.382424	0.295459	0.385301	0.382808	0.380219	0.385023	0.383163	0.384053	0.383202	0.383409	0.383926	0.385697	0.371387
base error rate	0.0105935	0.0105524	0.0107191	0.0104924	0.0106769	0.0111273	0.0106998	0.0103472	0.0104505	0.0107185	0.0105084	0.0106225	0.0103418	0.0105542
adapter fraction	0.001	0.001	0.001	0.001	0.001	0.001	0.001	0	0	0	0	0	0	0.001

## Sheet: S4
Total RNA input (ng)	100	100	200	200	200	500	500	500	1000	1000	1000	2000	2000	5000	5000
%ChastityFailed	7.26	7.568	7.771	7.613	7.277	7.145	7.229	7.305	7.15	7.328	7.3	7.066	7.208	7.201	7.57	%ChastityFailed
%duplicates	54.534	59.002	38.709	40.621	41.156	10.59	11.747	11.647	8.156	8.517	8.338	7.068	7.503	6.889	7.08	%duplicates
%aligned	97.17	96.912	95.879	95.677	94.24	94.773	94.224	93.905	95.322	95.56	95.641	96.344	96.001	96.819	96.694	%aligned
%paired	97.24	96.95	96.361	96.159	95.771	94.827	94.357	93.937	94.899	94.943	95.125	95.696	95.253	96.135	95.939	%paired
%uniqueAligned	40.442	37.754	55.854	54.24	55.025	86.551	85.573	85.784	87.874	87.554	87.713	88.308	88.043	87.932	87.715	%uniqueAligned
5'/3'	1.167	1.217	0.861	0.851	0.872	0.845	0.866	0.857	0.909	0.952	0.91	1.023	1.015	1.079	1.1	5'/3'
Mitochondrial	0.036	0.034	0.072	0.072	0.073	0.118	0.122	0.12	0.103	0.106	0.105	0.087	0.09	0.075	0.076	Mitochondrial
%Ribosomal	57.5	61.6	38.7	40.4	40.4	4.2	5.1	4.9	3.2	3.3	3.2	2.9	2.9	2.8	2.9	Ribosomal
%Exonic	47.959	45.928	65.676	64.549	64.447	83.832	83.63	83.617	83.544	84.512	84.468	85.733	85.972	86.632	86.849	%Exonic
%Intronic	23.359	20.682	17.084	16.836	15.995	12.04	11.981	11.988	12.368	11.686	11.72	10.868	10.598	10.098	9.89	%Intronic
%Intergenic	28.682	33.39	17.24	18.615	19.558	4.128	4.388	4.396	4.089	3.802	3.812	3.399	3.429	3.269	3.262	%Intergenic
Exon/Intron	2.053	2.221	3.844	3.834	4.029	6.963	6.98	6.975	6.755	7.232	7.207	7.889	8.112	8.579	8.782	Exon/Intron
Number_of_genes_with_>0_reads	22062	21475	23401	23187	23194	24899	24881	24859	25400	25100	25128	25102	25125	25153	25096	Number_of_genes_with_>0_reads
Number_of_genes_with_>=2_reads	19339	18904	20752	20622	20601	22334	22242	22256	22684	22453	22465	22631	22634	22801	22691	Number_of_genes_with_>=2_reads
Number_of_genes_with_>=10_reads	14110	13745	15658	15443	15452	17169	17101	17097	17307	17297	17322	17540	17500	17624	17596	Number_of_genes_with_>=10_reads
Number_of_genes_with_>=1X	9214	8251	12168	11879	11737	14678	14533	14520	14867	14953	14893	15169	15084	15233	15197	Number_of_genes_with_>=1X
Number_of_genes_with_>=10X	664	559	1910	1742	1773	4542	4329	4348	4837	4807	4846	5224	5134	5312	5285	Number_of_genes_with_>=10X
Number_of_genes_with_>=100X	51	51	108	102	111	286	281	288	278	284	290	295	305	339	336	Number_of_genes_with_>=100X
Base_error_estimate	0.00335	0.00377	0.0034	0.00348	0.00375	0.00318	0.00335	0.00342	0.00307	0.00301	0.00304	0.00267	0.00278	0.00247	0.00255	Base_error_estimate
Fraction_of_jxn_w_0_leakage	0.99742	0.99412	0.99247	0.99159	0.98931	0.98714	0.98054	0.98199	0.98746	0.98782	0.9904	0.98981	0.98743	0.9916	0.99008	Fraction_of_jxn_w_0_leakage
Library ID	A49819	A49820	A49821	A49822	A49823	A49824	A49825	A49826	A49827	A49828	A49829	A49830	A49831	A49832	A49833

## Sheet: S5
Input Total RNA (ng)	25	100	200	500	1000	25	25	100	100	200	200	500	500	1000	1000	25	25	100	100	200	200	500	500	1000	1000	Input Total RNA (ng)
mRNA isolation Protocol	MultiMACS	MultiMACS	MultiMACS	MultiMACS	MultiMACS	NEB	NEB	NEB	NEB	NEB	NEB	NEB	NEB	NEB	NEB	NEXTflex	NEXTflex	NEXTflex	NEXTflex	NEXTflex	NEXTflex	NEXTflex	NEXTflex	NEXTflex	NEXTflex	mRNA isolation Protocol
original reads	15833652	18868836	17804390	17726348	16774106	16041218	16138464	16618928	17296696	20268258	16364034	16940366	20715670	18622504	18104382	17465108	17701198	17291552	18165342	19165234	18938536	25269042	19743834	18224300	17041004	original reads
#Reads (post DownSample)	14998018	15000284	14999220	14999184	15000062	14998162	14998222	14998850	15001628	14999836	14998778	14999700	14998644	14999290	15000940	15000152	15001190	15000572	15000322	14999430	15000374	15003378	15001600	15000060	15000910	#Reads (post DownSample)
%ChastityFailed	2.081	1.934	1.897	2	2.002	1.909	1.949	1.939	1.755	1.951	1.872	2.099	1.962	1.744	1.884	2.05	1.872	1.776	1.911	1.847	1.797	1.935	2.004	1.695	2.028	%ChastityFailed
%duplicates	62.768	59.856	46.809	13.359	10.596	9.24	8.676	8.934	7.378	7.389	7.933	5.185	5.103	4.897	6.171	8.917	5.575	11.407	9.265	8.285	7.113	5.033	5.086	6.164	5.047	%duplicates
%aligned	96.928	96.965	95.95	95.072	96.689	95.071	95.246	95.663	96.203	96.376	96.141	96.371	96.724	96.788	96.493	95.514	35.153	95.788	95.549	96.127	96.191	96.406	96.522	96.22	96.414	%aligned
%paired	97.724	97.616	97.017	95.593	95.971	95.793	95.195	94.744	94.453	94.998	94.804	94.914	95.314	95.578	94.943	95.958	96.182	95.908	93.997	95.16	94.182	95.496	95.756	94.919	95.534	%paired
%uniqueAligned	32.866	36.58	49.165	83.924	81.891	90.783	89.868	88.696	89.24	89.226	89.091	90.37	90.247	90.082	89.24	90.106	85.324	84.229	87.877	88.606	88.871	90.134	90.553	89.386	90.043	%uniqueAligned
5'/3'	1.257	1.118	0.696	0.632	0.836	0.873	0.886	1.095	1.024	1.08	1.092	0.865	0.928	0.953	1.006	0.905	0.955	1.006	1.099	1.133	1.058	0.967	0.92	1.056	0.962	5'/3'
Proportion Mitochondrial	0.026	0.037	0.072	0.128	0.099	0.078	0.074	0.059	0.068	0.065	0.064	0.074	0.072	0.067	0.066	0.083	0.025	0.08	0.065	0.061	0.068	0.073	0.079	0.067	0.07	Proportion Mitochondrial
Proportion Ribosomal	0.679	0.637	0.475	0.06	0.081	0.002	0.007	0.006	0.006	0.002	0.002	0.001	0.001	0.002	0.001	0.009	0.027	0.058	0.019	0.009	0.01	0.003	0.003	0.002	0.002	Proportion Ribosomal
%Exonic	39.471	46.098	63.791	88.331	87.4	88.335	88.026	90.843	90.244	91.011	91.195	88.641	89.25	85.272	90.47	88.803	73.462	89.161	90.87	91.637	90.814	89.816	89.205	90.567	89.49	%Exonic
%Intronic	20.8	20.04	14.544	7.634	8.507	8.609	8.822	6.849	7.257	6.739	6.63	8.499	8.1	9.931	7.145	8.222	15.225	7.19	6.604	6.234	6.824	7.681	8.097	7.13	7.968	%Intronic
%Intergenic	39.729	33.862	21.665	4.035	4.093	3.056	3.152	2.308	2.499	2.251	2.175	2.861	2.65	4.797	2.385	2.975	11.313	3.649	2.525	2.129	2.361	2.503	2.698	2.303	2.542	%Intergenic
Exon/Intron	1.898	2.3	4.386	11.57	10.274	10.261	9.978	13.264	12.436	13.506	13.756	10.43	11.018	8.586	12.662	10.8	4.825	12.401	13.759	14.698	13.308	11.694	11.017	12.702	11.231	Exon/Intron
Number_of_genes_with_>0_reads	19903	20483	21877	23582	23879	24173	24441	24032	24077	24010	23968	24388	24405	26114	24218	24094	23288	23768	23790	23605	23932	24149	24245	24137	24274	Number_of_genes_with_>0_reads
Number_of_genes_with_>=2_reads	17569	18102	19461	21395	21488	21946	22076	22071	22029	22061	21958	22065	22094	22807	22093	21859	20222	21837	21870	21804	21911	21919	22046	22014	22021	Number_of_genes_with_>=2_reads
Number_of_genes_with_>=10_reads	12185	12874	14512	16525	16668	17194	17150	17193	17217	17140	17142	17214	17247	17214	17230	17165	14507	17001	17082	17020	17146	17183	17261	17186	17197	Number_of_genes_with_>=10_reads
Number_of_genes_with_>=1X	5067	6303	9811	13511	13795	14594	14609	14408	14538	14464	14436	14582	14651	14530	14546	14586	9705	14223	14347	14295	14519	14649	14727	14494	14611	Number_of_genes_with_>=1X
Number_of_genes_with_>=10X	252	409	1254	3635	3783	4569	4549	4558	4623	4644	4646	4664	4683	4507	4653	4543	1085	4203	4558	4597	4617	4739	4708	4667	4691	Number_of_genes_with_>=10X
Number_of_genes_with_>=100X	42	46	106	293	257	234	242	315	286	305	313	256	254	258	304	228	53	260	294	318	290	248	234	296	264	Number_of_genes_with_>=100X
Base_error_estimate	0.00376	0.00365	0.00352	0.00292	0.00262	0.00249	0.00269	0.00231	0.0024	0.00226	0.00219	0.00243	0.00226	0.00219	0.00223	0.00239	0.00222	0.00213	0.00227	0.00221	0.00228	0.00234	0.00227	0.00222	0.00233	Base_error_estimate
Fraction_of_jxn_w_0_leakage	0.99737	0.99666	0.99362	0.99215	0.99499	0.99382	0.98984	0.98247	0.98066	0.98533	0.98225	0.98948	0.99065	0.99228	0.98588	0.99453	0.99603	0.99001	0.98511	0.98681	0.98634	0.99317	0.98792	0.98757	0.99089	Fraction_of_jxn_w_0_leakage
Library ID	A55046	A55049	A55052	A55054	A55080	A55056	A55058	A55059	A55060	A55062	A55063	A55065	A55066	A55083	A55084	A55068	A55070	A55071	A55073	A55074	A55076	A55077	A55079	A55086	A55088

## Sheet: S6
Tumor Sample	1	2	3	4	5	6	7	8	9	10	11	12		1	2	3	4	5	6	7	8	9	10	11	12	Library
#Reads	15003118	14987134	14996368	15003830	15003694	15006614	14997690	14979220	14996856	14986864	14995494	14988478		15000146	14999052	15000714	14999068	14999980	14999670	14990948	14998834	15001600	14999410	14999098	14999860	#Reads
%ChastityFailed	4.354	7.775	9.861	5.81	6.163	5.776	9.323	8.206	12.518	13.987	6.785	6.523		6.465	6.462	7.062	6.98	6.379	6.468	6.757	6.906	6.721	6.367	6.649	6.533	%ChastityFailed
%duplicates	11.513	9.473	8.061	10.323	5.906	8.377	11.734	7.872	7.242	7.431	11.272	11.863		5.179	5.996	4.774	7.777	5.227	5.131	8.772	6.338	6.286	5.218	8.52	6.222	%duplicates
%aligned	97.251	97.664	97.527	97.841	97.803	98.229	97.607	97.646	97.554	97.415	97.848	98.09		96.253	96.759	96.607	95.928	96.358	96.74	96.15	96.423	95.938	96.59	96.667	97.155	%aligned
%paired	92.363	95.953	95.804	96.47	96.293	88.035	96.02	96.131	96.254	95.898	96.253	96.443		94.454	95.289	95.239	94.595	95.161	95.165	94.583	95.173	95.196	94.996	95.251	95.198	%paired
%uniqueAligned	79.592	81.363	84.64	81.649	85.138	83.339	79.415	83.601	84.974	81.838	79.439	78.139		90.75	91.145	92.247	90.731	91.816	91.492	90.252	92.426	92.149	90.817	89.861	89.406	%uniqueAligned
5'/3'	1.496	1.23	1.046	1.09	1.118	0.965	0.865	0.975	0.896	1.053	0.979	0.932		1.177	0.994	0.808	0.824	0.904	0.83	0.683	0.833	0.74	0.933	0.774	0.773	5'/3'
Proportion Mitochondrial	0.038	0.054	0.06	0.073	0.045	0.046	0.08	0.066	0.061	0.042	0.058	0.055		0.031	0.052	0.059	0.073	0.044	0.06	0.063	0.05	0.07	0.043	0.047	0.054	Proportion Mitochondrial
Proportion Ribosomal	0.102	0.081	0.076	0.097	0.057	0.099	0.121	0.099	0.073	0.093	0.102	0.127		0	0.001	0.001	0.001	0.003	0	0.001	0	0.002	0	0.001	0.001	Proportion Ribosomal
%Exonic	94.589	90.699	89.724	87.726	90.551	89.569	91.84	87.91	93.368	89.556	89.015	90.564		95.1	92.053	90.22	91.753	91.72	93.238	93.959	89.706	94.334	92.229	92.383	94.298	%Exonic
%Intronic	2.486	5.993	6.443	8.119	6.344	6.948	4.571	7.177	3.503	6.397	6.577	4.918		3.33	5.917	6.937	6.112	5.906	5.002	4.436	6.729	3.635	5.457	5.283	3.769	%Intronic
%Intergenic	2.925	3.308	3.833	4.155	3.104	3.483	3.589	4.913	3.129	4.047	4.408	4.518		1.57	2.029	2.843	2.135	2.374	1.759	1.605	3.564	2.031	2.314	2.334	1.934	%Intergenic
Exon/Intron	38.046	15.135	13.925	10.804	14.273	12.891	20.093	12.249	26.653	13.999	13.535	18.416		28.561	15.556	13.006	15.012	15.53	18.639	21.181	13.331	25.955	16.902	17.487	25.02	Exon/Intron
Number_of_genes_with_>0_reads	21138	21975	21253	21886	22824	21798	21445	22097	21477	21382	20537	21690		21818	22209	21760	22080	23202	21612	21681	22563	21666	21839	21051	22065	Number_of_genes_with_>0_reads
Number_of_genes_with_>=2_reads	19692	20149	19583	19896	20909	19871	19809	20350	19895	19633	18743	19868		20151	20491	20008	20101	21274	19863	20008	20743	19993	19996	19377	20325	Number_of_genes_with_>=2_reads
Number_of_genes_with_>=10_reads	15781	15923	15776	15420	16592	15772	15589	16068	15836	15619	14799	15733		16189	16281	16134	15721	16932	15964	15924	16459	16034	15961	15274	16203	Number_of_genes_with_>=10_reads
Number_of_genes_with_>=1X	13189	13008	13465	12761	14057	13331	12843	13515	13121	13118	12106	13036		13891	13662	14077	13059	14434	13446	13345	13891	13501	13720	12772	13633	Number_of_genes_with_>=1X
Number_of_genes_with_>=10X	3985	4023	4037	3375	4181	4058	3637	3750	3776	3790	3099	3397		4803	4769	4708	3994	4715	4454	4410	4384	4359	4752	3838	4114	Number_of_genes_with_>=10X
Number_of_genes_with_>=100X	375	322	242	254	280	250	332	204	297	275	287	259		347	338	269	321	297	327	394	242	327	326	328	341	Number_of_genes_with_>=100X
Base_error_estimate	0.002	0.00271	0.00264	0.00261	0.00265	0.00223	0.00291	0.00259	0.00289	0.00303	0.00301	0.00269		0.00408	0.0038	0.00455	0.00466	0.00417	0.00482	0.00434	0.00466	0.00411	0.0042	0.00442	0.00364	Base_error_estimate
Fraction_of_jxn_w_0_leakage																										Fraction_of_jxn_w_0_leakage
Fraction of reads split across strands:	0.0003	0.0004	0.0005	0.0004	0.0004	0.0003	0.0004	0.0005	0.0003	0.0004	0.0003	0.0003		0.0007	0.0006	0.0009	0.0011	0.0009	0.0008	0.0009	0.001	0.0009	0.0007	0.0009	0.0006	Fraction of reads split across strands:
Total RNA(ng)	1000	1000	1000	1000	1000	1000	1000	1000	1000	1000	1000	1000		100	100	100	100	100	100	100	100	100	100	100	100	Total RNA(ng)
Protocol	Previous	Previous	Previous	Previous	Previous	Previous	Previous	Previous	Previous	Previous	Previous	Previous		New	New	New	New	New	New	New	New	New	New	New	New	Protocol
